# Supplementary material for: Validation of Synthetic Megavoltage Computed Tomography (MVCT) for Dose Calculation in Radiotherapy Treatment Planning
Source: Cancers (Basel). 2026 May 14;18(10):1603. doi: 10.3390/cancers18101603 (PMC13204460; doi:10.3390/cancers18101603)
Supplement: Supplementary file 1 [file cancers-18-01603-s001.zip]

Archive with 1 entries (1 files):
- cancers-4240892-supplementary.pdf
